# Supplementary material for: Prediction of Hyperinflammatory Phenotypes in Critically Ill Patients via Routine Clinical Data and IL-6: Towards Personalized Anti-Inflammatory Therapy
Source: Int J Mol Sci. 2025 Oct 13;26(20):9967. doi: 10.3390/ijms26209967 (PMC12562335; doi:10.3390/ijms26209967)
Supplement: Supplementary file 1 [file ijms-26-09967-s001.zip]

Archive with 1 entries (1 files):
- ijms-3910866-supplementary.pdf
